# Supplementary material for: Effects of isoflurane, remifentanil and dexmedetomidine on selected EEG parameters derived from a Narcotrend Monitor before and after nociceptive stimulation at different MAC multiples in cats
Source: BMC Vet Res. 2020 Sep 14;16:332. doi: 10.1186/s12917-020-02532-y (PMC7489203; doi:10.1186/s12917-020-02532-y)
Supplement: Supplementary file 1 — Additional file 1: Table S1. EEG parameter values before and after nociceptive stimulation. [file 12917_2020_2532_MOESM1_ESM.xlsm]

## Sheet: Tabelle2
Table S1 - EEG parameter values before and after nociceptive stimulation
			0.75 MAC				1.0 MAC				1.5 MAC
Parameter	Group		Prestimulation	Poststimulation	Difference pre/post		Prestimulation	Poststimulation	Difference pre/post		Prestimulation	Poststimulation	Difference pre/post
Narcotrend Index	I		79.67 (10.33; 87.67)	76.33 (11.00; 90.33)	0.67 (-11.34; 36.00)		7.00 (1.67; 92.33)	26.67* (13.33; 85.67)	11.66 (-6.66; 29.67)		5.67 (1.33; 14.00)	2.67 (1.00; 11.00)	-2.00 (-4.67; 1.00)
	IR		95.00 (20.67; 97.33)	95.00 (38.00; 96.67)	0.00 (-6.67; 50.66)		88.00⁺ (4.33; 97.33)	88.67 (12.33; 96.67)	-0.66 (-3.67; 17.34)		6.67† (4.33; 8.33)	6.33 (2.00; 7.67)	-0.67 (-2.33; 1.00)
	ID		58.50 (10.67; 80.67)	71.50 (10.67; 86.67)	1.84 (-15.67; 40.00)		51.84 (14.67; 92.33)	77.50 (10.33; 84.33)	14.67 (-8.00; 28.00)		35.84 (5.00; 51.00)	47.84 (23.00; 54.33)	9.50⁺ (-2.00; 28.66)
Power [µV²]	I		64.00 (30.51; 485.5)	89.09 (23.01; 497.7)	43.65 (-453.6; 439.2)		48.69 (7.07; 354.1)	150.4 (56.98; 364.6)	41.52 (-203.6; 305.8)		34.97 (8.15; 93.18)	8.36 (2.88; 92.53)	-10.30 (-44.99; 28.94)
	IR		113.7 (62.29; 176.0)	113.1 (16.99; 249.8)	4.13 (-106.3; 148.8)		82.35 (36.65; 176.7)	133.8 (60.15; 271.9)	50.97 (-12.68; 95.12)		15.66† (4.89; 241.5)	47.66 (9.97; 210.2)	22.43 (-171.1; 187.4)
	ID		31.86 ⁻ (6.01; 95.34)	13.58 (5.44; 710.3)	-10.2 (57.86; 645.8)		64.86 (15.71; 163.9)	54.46 (29.03; 77.52	-15.96 (-128.7; 61.81)		65.39 (37.45; 169.2)	67.52 (34.11; 268.9)	2.78 ⁻ (-104.3; 211.5)
β (rel%)	I		9.25 (4.54; 17.00)	11.60 (7.08; 17.87)	0.87 (-2.17; 10.11)		11.23 (6.84; 14.22)	10.29 (5.93; 13.69)	-1.26 ( -4.98; 1.98)		7.61 (3.84; 13.24)	9.61 (1.63; 13.24)	0.50 (-8.03; 5.63)
	IR		7.54 (6.12; 18.56)	10.10 (5.52; 25.72)	1.94 (-4.97; 12.56)		7.49 (5.66; 12.83)	7.89 (6.88; 11.24)	1.06 ( -4.71; 4.56)		13.23 (5.20; 17.91)	9.60 (7.83; 18.22)	-3.28 (-7.66; 3.53)
	ID		12.52 (5.61; 16.57)	28.28 (11.49; 39.23)	16.43 (-0.62; 33.62)		7.13 (4.74; 10.68)	15.56 (6.15; 19.27)	8.71⁺ ( -0.69; 12.50)		7.20 (4.79; 8.31)	6.21 (5.41; 9.62)	-0.79• ( -2.89; 4.83)
α (rel%)	I		11.44 (5.61; 14.14)	8.44 (4.84; 12.85)	-1.38 (-7.13; 4.19)		14.48 (9.94; 19.24)	12.38 (6.58; 19.82)	-0.20 (-9.45; 4.88)		17.51 (11.44; 21.81)	17.42 (11.30; 28.78)	0.70 (-7.59; 10.41)
	IR		6.89 (2.96; 14.06)	7.37 (4.46; 14.81)	0.75 (-3.62; 7.34)		9.63 ( 5.22; 24.10)	9.44* (4.43; 12.09)	-1.20 (-12.01; 0.60)		19.01† (8.01; 37.75)	14.46 (8.57; 28.40)	0.72 ( -13.74; 9.39)
	ID		12.41 (8.30; 33.66)	9.91 (3.33; 20.81)	-2.81 (-30.33; 1.62)		8.43 (6.28; 15.97)	10.10 (4.49; 21.49)	1.54 (-1.78; 6.16)		10.38 ⁻ (7.53; 14.64)	9.88 (8.34; 11.18)	-0.53; -4.75; 2.33)
θ (rel%)	I		16.39 (10.74; 32.41)	17.20 (5.10; 36.28)	-2.20 (-7.60; 10.00)		19.12 (10.15; 25.53)	24.35* (14.69; 37.97)	5.86• (-2.03; 13.30)		18.88 (6.67; 34.80)	18.40 (4.00; 37.18)	2.38 ◊ (-3.99; 8.33)
	IR		13.16 (4.65; 30.44)	11.29 (5.60; 19.61)	-0.48 (-10.83; 2.23)		21.51† (11.53; 25.91)	19.20 (9.10; 24.33)	-4.39⁺ (-8.08; 2.43)		20.87† (6.54; 37.25)	17.29 (10.68; 38.20)	-4.38 (-14.93; 5.24)
	ID		18.91 (8.91; 23.01)	10.28 (6.28; 17.66)	-6.55 (-16.73; 0.65)		15.98 (12.43; 21.11)	13.66 (5.87; 16.46)	-3.42⁺ (-12.07; 3.97)		22.55‡ (17.72; 25.63)	14.81* (13.28; 19.02)	-6.20⁺ (-9.15; -2.82)
δ (rel%)	I		60.91 (46.92; 78.14)	57.83 (34.23; 76.93)	0.70 (-20.31; 16.31)		55.58 (41.58; 66.11)	49.58 (30.60; 70.51)	-6.53 (-13.00; 10.94)		59.34 (24.37; 69.66)	50.47 (33.67; 82.15)	-3.14 (-14.84; 12.49)
	IR		71.87 (49.38; 76.63)	68.27 (46.90; 80.06)	-2.48 (-12.84; 14.69)		59.70 (44.45; 77.59)	62.21 (55.28; 79.57)	7.70 (-4.42; 14.63)		46.45 (23.03; 80.25)	61.85 (25.57; 67.33)	14.37 (-12.92; 30.60)
	ID		57.74 (32.62; 68.11)	51.79 (26.91; 78.90)	-10.72 (-26.87; 46.28)		67.83 (55.53; 76.40)	59.85 (43.27; 83.49)	-7.98 (-22.62; 9.04)		62.65 (51.41; 66.56)	67.68 (65.67; 71.89)	5.70 (0.15; 14.26)
SEF [Hz]	I		16.39 (10.23; 29.76)	18.19 (13.24; 29.78)	0.03 (-3.16; 10.26)		4.02† (0.23; 20.83)	11.73* (5.37; 19.02)	6.19 (-1.81; 13.95)		1.88† (0.35; 11.19)	3.44 (0.10; 14.42)	0.52 (-1.74; 5.02)
	IR		15.43 (12.64; 31.47)	18.47 (12.12; 33.75)	-0.78 (-3.32; 8.48)		14.51 (4.95; 20.42)	15.35 (13.33; 23.93)	1.41 (-4.44; 9.43)		4.71†‡ (0.77; 11.24)	5.59 (2.03; 10.60)	0.56 (-2.84; 2.83)
	ID		14.12 (7.67; 20.27)	25.01* (14.73; 36.02)	9.14 (2.35; 23.47)		13.18 (10.65; 16.82)	17.50 (1.90; 24.73)	4.32 (-8.76; 9.94)		13.44 ⁺⁻ (5.11; 14.83)	13.29 (9.91; 14.03)	-0.79• (-1.82; 4.80)
MF [Hz]	I		2.67 (1.41; 3.84)	2.88 (1.36; 5.06)	0.22 (-0.99; 2.17)		1.16 (0.05; 2.84)	2.33* (1.35; 5.07)	1.29 (-0.52; 3.90)		0.56 (0.07; 2.92)	1.17 (0.01; 3.20)	-0.06 (-0.26; 0.84)
	IR		2.16 (1.65; 3.53)	2.57 (1.70; 4.49)	0.65 (-1.14; 1.89)		2.61 (1.61; 4.00)	2.87 (0.75; 3.38)	-0.68 (-1.00; 1.26)		1.73 (0.23; 3.31)	1.47 (0.54; 3.88)	-0.06 (-0.38; 0.75)
	ID		2.87 (2.16; 6.47)	4.37 (1.22; 6.96)	1.45 (-5.25; 4.71)		2.11 (1.65; 3.12)	2.49 (0.44; 7.75)	0.10 (-1.21; 4.63)		2.68 (1.23; 2.97)	2.04 (1.56; 2.52)	-0.39 (-1.18; 0.72)
Table S1 legend - *significant (p<0.05) difference to corresponding prestimulation value within treatment group. †significant difference to the prestimulation value at 0.75 MAC within treamtent group
‡ significant difference to corresponding prestimulation value at 1.0 MAC within treamtent group. ∆ significant difference to corresponding prestimulation value in group I. ¥ significant difference to
corresponding prestimulation value in group IR. ◊ significant difference to the value at 1.0 MAC within treatment group. • significant difference to the value at 0.75 MAC within treatment group. ⁺ significant difference
to the corresponding value in group I. ⁻ significant difference to the corresponding value in group IR.
